# Supplementary material for: The role of digital tools and emerging devices in COVID-19 contact tracing during the first 18 months of the pandemic: a systematic review
Source: Eur J Public Health. 2024 Jul 1;34(Suppl 1):i11–28. doi: 10.1093/eurpub/ckae039 (PMC11215323; doi:10.1093/eurpub/ckae039)
Supplement: ckae039_Supplementary_Data [file ckae039_supplementary_data.zip]

Archive with 2 entries (2 files):
- ejph-2023-06-phis-0277-File007.pdf
- ejph-2023-06-phis-0277-File006.pdf
